# Supplementary material for: Ischemia-Modified Albumin, Lactate, and Combination for Predicting Mortality in Patients with Septic Shock in the Emergency Department
Source: Biomedicines. 2024 Jun 26;12(7):1421. doi: 10.3390/biomedicines12071421 (PMC11274077; doi:10.3390/biomedicines12071421)
Supplement: Supplementary file 1 [file biomedicines-12-01421-s001.zip]

Archive with 1 entries (1 files):
- biomedicines-3060702-supplementary.pdf
